# Supplementary material for: Stereotactic Body Radiotherapy for Extracranial Oligometastatic Disease from Head and Neck Primary Cancers: A Systematic Review and Meta-Analysis
Source: Cancers (Basel). 2024 Feb 20;16(5):851. doi: 10.3390/cancers16050851 (PMC10930866; doi:10.3390/cancers16050851)
Supplement: Supplementary file 1 [file cancers-16-00851-s001.zip]

Archive with 1 entries (1 files):
- cancers-2722396-supplementary.pdf
